# Supplementary material for: Synergistic Anticancer Effects of Fermented Noni Extract Combined with 5-Fluorouracil, Doxorubicin, and Vincristine on A549, MCF-7, and SH-SY5Y Cell Models
Source: Curr Issues Mol Biol. 2025 Nov 27;47(12):993. doi: 10.3390/cimb47120993 (PMC12731836; doi:10.3390/cimb47120993)
Supplement: Supplementary file 1 [file cimb-47-00993-s001.zip]

Archive with 3 entries (3 files):
- Supplementary material Figure S1.pdf
- Supplementary material Figure S2.pdf
- Supplementary material Table S1.pdf
